# Supplementary material for: Proteome-wide analysis of hydrogen peroxide-induced protein carbonylation in Arabidopsis thaliana
Source: Front Plant Sci. 2022 Dec 5;13:1049681. doi: 10.3389/fpls.2022.1049681 (PMC9760910; doi:10.3389/fpls.2022.1049681)
Supplement: Supplementary file 1 [file DataSheet_1.zip]

Archive with 4 entries (4 files):
- Table 2.xlsx
- Table 3.xlsx
- Table 4.docx
- Table 1.xlsx
