# Supplementary material for: Proteome-wide analysis of hydrogen peroxide-induced protein carbonylation in Arabidopsis thaliana
Source: Front Plant Sci. 2022 Dec 5;13:1049681. doi: 10.3389/fpls.2022.1049681 (PMC9760910; doi:10.3389/fpls.2022.1049681)
Supplement: Supplementary file 1 [file DataSheet_1.zip › Table 2.xlsx]

## Sheet: Sheet1
Carbonylated proteins identified in the three replicates of H2O2-treated samples (R1, R2, R3) / P > 95% / Minimum of 2 peptides / No Decoys
	Recorvery 150 / 295
#	Identified Proteins (295/733)	Accession Number	Alternate ID	MW	T20_R1	T20_R2	T20_R3
1	Tubulin alpha-2 chain OS=Arabidopsis thaliana OX=3702 GN=TUBA2 PE=2 SV=2	B9DGT7 (+2)	TUBA2	50 kDa	4	2	5
2	Triosephosphate isomerase, cytosolic OS=Arabidopsis thaliana OX=3702 GN=CTIMC PE=1 SV=2	P48491	CTIMC	27 kDa	6	2	7
3	Transketolase OS=Arabidopsis thaliana OX=3702 GN=AtTKL1 PE=1 SV=1	F4JBY2 (+1)	AtTKL1	80 kDa	30	16	26
4	Thioredoxin-dependent peroxiredoxin OS=Arabidopsis thaliana OX=3702 GN=PRXQ PE=1 SV=1	A0A1I9LR27 (+2)	PRXQ	17 kDa	8	7	13
5	Thioredoxin M2, chloroplastic OS=Arabidopsis thaliana OX=3702 GN=TRXM2 PE=1 SV=2	Q9SEU8	TRXM2	20 kDa	2	3	2
6	Thioredoxin M1, chloroplastic OS=Arabidopsis thaliana OX=3702 GN=At1g03680 PE=1 SV=1	O48737	At1g03680	20 kDa	6	4	4
7	Starch synthase 1, chloroplastic/amyloplastic OS=Arabidopsis thaliana OX=3702 GN=SS1 PE=2 SV=1	Q9FNF2	SS1	72 kDa	3	2	4
8	Serine--glyoxylate aminotransferase OS=Arabidopsis thaliana OX=3702 GN=AGT1 PE=1 SV=2	Q56YA5	AGT1	44 kDa	19	10	3
9	Serine hydroxymethyltransferase 1, mitochondrial OS=Arabidopsis thaliana OX=3702 GN=SHM1 PE=1 SV=1	Q9SZJ5	SHM1	57 kDa	7	2	11
10	Sedoheptulose-1,7-bisphosphatase, chloroplastic OS=Arabidopsis thaliana OX=3702 GN=At3g55800 PE=2 SV=1	P46283	At3g55800	42 kDa	10	7	21
11	S-adenosylmethionine synthase 4 OS=Arabidopsis thaliana OX=3702 GN=METK4 PE=1 SV=1	Q9LUT2	METK4	43 kDa	6	5	12
12	S-adenosylmethionine synthase 1 OS=Arabidopsis thaliana OX=3702 GN=SAM1 PE=1 SV=2	P23686	SAM1	43 kDa	6	6	11
13	Rotamase CYP 4 OS=Arabidopsis thaliana OX=3702 GN=ROC4 PE=1 SV=1	F4IX26 (+2)	ROC4	34 kDa	12	9	28
14	RNA-binding protein CP29B, chloroplastic OS=Arabidopsis thaliana OX=3702 GN=CP29B PE=1 SV=1	Q9ZUU4	CP29B	31 kDa	2	2	4
15	Ribulose bisphosphate carboxylase/oxygenase activase, chloroplastic OS=Arabidopsis thaliana OX=3702 GN=RCA PE=1 SV=2	P10896	RCA	52 kDa	36	27	89
16	Ribulose bisphosphate carboxylase small subunit 3B, chloroplastic OS=Arabidopsis thaliana OX=3702 GN=RBCS-3B PE=1 SV=2	P10798 (+1)	RBCS-3B	20 kDa	20	20	93
17	Ribulose bisphosphate carboxylase small subunit 1B, chloroplastic OS=Arabidopsis thaliana OX=3702 GN=RBCS-1B PE=1 SV=1	P10796	RBCS-1B	20 kDa	19	19	92
18	Ribulose bisphosphate carboxylase small subunit 1A, chloroplastic OS=Arabidopsis thaliana OX=3702 GN=RBCS-1A PE=1 SV=2	P10795	RBCS-1A	20 kDa	22	21	85
19	Ribulose bisphosphate carboxylase large chain OS=Arabidopsis thaliana OX=3702 GN=rbcL PE=1 SV=1	O03042	rbcL	53 kDa	150	107	255
20	Ribosome-recycling factor, chloroplastic OS=Arabidopsis thaliana OX=3702 GN=RRF PE=2 SV=2	Q9M1X0	RRF	30 kDa	3	2	4
21	Ribosomal protein S6e OS=Arabidopsis thaliana OX=3702 GN=EMB3010 PE=1 SV=1	F4KGU2 (+2)	EMB3010	22 kDa	4	2	3
22	Profilin-2 OS=Arabidopsis thaliana OX=3702 GN=PRF2 PE=1 SV=1	Q42418	PRF2	14 kDa	2	2	4
23	Probable ribose-5-phosphate isomerase 3, chloroplastic OS=Arabidopsis thaliana OX=3702 GN=RPI3 PE=1 SV=1	Q9S726	RPI3	29 kDa	8	5	4
24	Probable cinnamyl alcohol dehydrogenase 9 OS=Arabidopsis thaliana OX=3702 GN=CAD9 PE=1 SV=2	P42734	CAD9	39 kDa	2	2	6
25	Presequence protease 1, chloroplastic/mitochondrial OS=Arabidopsis thaliana OX=3702 GN=PREP1 PE=1 SV=2	Q9LJL3	PREP1	121 kDa	4	2	10
26	Porphobilinogen deaminase, chloroplastic OS=Arabidopsis thaliana OX=3702 GN=HEMC PE=1 SV=1	Q43316	HEMC	41 kDa	2	2	8
27	Photosystem II stability/assembly factor, chloroplast (HCF136) OS=Arabidopsis thaliana OX=3702 GN=HCF136 PE=1 SV=1	A0A1P8BG37 (+1)	HCF136	47 kDa	5	2	8
28	Phosphoribulokinase, chloroplastic OS=Arabidopsis thaliana OX=3702 GN=At1g32060 PE=1 SV=1	P25697	At1g32060	44 kDa	10	9	16
29	Phosphoglycolate phosphatase 1A, chloroplastic OS=Arabidopsis thaliana OX=3702 GN=PGLP1A PE=1 SV=1	P0DKC3 (+1)	PGLP1A	40 kDa	10	7	12
30	Phosphoglycerate kinase OS=Arabidopsis thaliana OX=3702 GN=At1g56190 PE=1 SV=1	F4I3L1 (+1)	At1g56190	43 kDa	16	14	20
31	Phosphoglycerate kinase 3, cytosolic OS=Arabidopsis thaliana OX=3702 GN=PGK3 PE=1 SV=1	Q9SAJ4	PGK3	42 kDa	6	4	7
32	Phosphoglycerate kinase 1, chloroplastic OS=Arabidopsis thaliana OX=3702 GN=PGK1 PE=1 SV=1	Q9LD57	PGK1	50 kDa	23	21	24
33	Peroxiredoxin-2E, chloroplastic OS=Arabidopsis thaliana OX=3702 GN=PRXIIE PE=1 SV=2	Q949U7	PRXIIE	25 kDa	5	4	7
34	Peptidyl-prolyl cis-trans isomerase CYP38, chloroplastic OS=Arabidopsis thaliana OX=3702 GN=CYP38 PE=1 SV=1	Q9SSA5	CYP38	48 kDa	3	3	4
35	Oxygen-evolving enhancer protein 3-2, chloroplastic OS=Arabidopsis thaliana OX=3702 GN=PSBQ2 PE=1 SV=2	Q41932	PSBQ2	25 kDa	5	3	13
36	Oxygen-evolving enhancer protein 2-1, chloroplastic OS=Arabidopsis thaliana OX=3702 GN=PSBP1 PE=1 SV=2	Q42029	PSBP1	28 kDa	7	5	24
37	Oxygen-evolving enhancer protein 1-2, chloroplastic OS=Arabidopsis thaliana OX=3702 GN=PSBO2 PE=1 SV=1	Q9S841	PSBO2	35 kDa	2	2	9
38	Nucleoside diphosphate kinase 1 OS=Arabidopsis thaliana OX=3702 GN=NDK1 PE=1 SV=1	P39207	NDK1	17 kDa	5	3	11
39	Nuclear protein OS=Arabidopsis thaliana OX=3702 GN=At1g16080 PE=1 SV=1	Q9S9M7	At1g16080	34 kDa	2	2	6
40	Nodulin-related protein 2 OS=Arabidopsis thaliana OX=3702 GN=At1g13930 PE=1 SV=1	Q9XI93	At1g13930	16 kDa	5	4	7
41	Nitrilase 1 OS=Arabidopsis thaliana OX=3702 GN=NIT1 PE=1 SV=2	P32961	NIT1	38 kDa	5	2	7
42	Nitrate reductase [NADH] 2 OS=Arabidopsis thaliana OX=3702 GN=NIA2 PE=1 SV=1	P11035	NIA2	103 kDa	4	2	9
43	NADPH-protochlorophyllide oxidoreductase OS=Arabidopsis thaliana OX=3702 GN=POR C PE=1 SV=1	F4I2F8 (+1)	POR	44 kDa	3	3	6
44	NADPH-dependent alkenal/one oxidoreductase, chloroplastic OS=Arabidopsis thaliana OX=3702 GN=AOR PE=1 SV=2	Q9ZUC1	AOR	41 kDa	2	2	4
45	NADP-dependent malic enzyme 2 OS=Arabidopsis thaliana OX=3702 GN=NADP-ME2 PE=1 SV=1	Q9LYG3	NADP-ME2	64 kDa	4	3	2
46	Myrosinase 2 OS=Arabidopsis thaliana OX=3702 GN=TGG2 PE=1 SV=1	Q9C5C2	TGG2	63 kDa	11	4	4
47	Myrosinase 1 OS=Arabidopsis thaliana OX=3702 GN=TGG1 PE=1 SV=1	P37702	TGG1	61 kDa	9	8	15
48	Monodehydroascorbate reductase 6 OS=Arabidopsis thaliana OX=3702 GN=MDAR6 PE=1 SV=1	F4I576 (+1)	MDAR6	52 kDa	4	2	8
49	Monodehydroascorbate reductase 1, peroxisomal OS=Arabidopsis thaliana OX=3702 GN=MDAR1 PE=1 SV=1	Q9LFA3	MDAR1	46 kDa	6	3	9
50	Malate dehydrogenase, chloroplastic OS=Arabidopsis thaliana OX=3702 GN=At3g47520 PE=1 SV=1	Q9SN86	At3g47520	42 kDa	3	2	4
51	Malate dehydrogenase 2, peroxisomal OS=Arabidopsis thaliana OX=3702 GN=PMDH2 PE=1 SV=1	Q9ZP05 (+1)	PMDH2	37 kDa	8	8	8
52	Malate dehydrogenase 1, mitochondrial OS=Arabidopsis thaliana OX=3702 GN=At1g53240 PE=1 SV=1	Q9ZP06	At1g53240	36 kDa	6	5	10
53	Malate dehydrogenase 1, cytoplasmic OS=Arabidopsis thaliana OX=3702 GN=MDH1 PE=1 SV=2	P93819	MDH1	36 kDa	8	4	4
54	LL-diaminopimelate aminotransferase, chloroplastic OS=Arabidopsis thaliana OX=3702 GN=DAP PE=1 SV=1	Q93ZN9	DAP	50 kDa	4	2	8
55	Lipoxygenase 2, chloroplastic OS=Arabidopsis thaliana OX=3702 GN=LOX2 PE=1 SV=1	P38418	LOX2	102 kDa	8	5	18
56	L-ascorbate peroxidase OS=Arabidopsis thaliana OX=3702 GN=APX1 PE=1 SV=1	F4HU93 (+1)	APX1	28 kDa	6	4	18
57	Ketol-acid reductoisomerase, chloroplastic OS=Arabidopsis thaliana OX=3702 GN=At3g58610 PE=1 SV=2	Q05758	At3g58610	64 kDa	3	2	8
58	Heat shock 70 kDa protein 6, chloroplastic OS=Arabidopsis thaliana OX=3702 GN=HSP70-6 PE=1 SV=1	Q9STW6	HSP70-6	77 kDa	8	2	12
59	Heat shock 70 kDa protein 1 OS=Arabidopsis thaliana OX=3702 GN=HSP70-1 PE=1 SV=3	P22953	HSP70-1	71 kDa	9	7	25
60	HARMLESS TO OZONE LAYER 1 OS=Arabidopsis thaliana OX=3702 GN=HOL1 PE=1 SV=1	A0A2H1ZE37 (+1)	HOL1	24 kDa	2	2	2
61	Glycolate oxidase 2 OS=Arabidopsis thaliana OX=3702 GN=GLO2 PE=1 SV=1	Q9LRS0	GLO2	40 kDa	12	10	19
62	Glycolate oxidase 1 OS=Arabidopsis thaliana OX=3702 GN=GLO1 PE=1 SV=1	Q9LRR9	GLO1	40 kDa	14	9	16
63	Glycine-rich RNA-binding protein 8 OS=Arabidopsis thaliana OX=3702 GN=RBG8 PE=1 SV=1	Q03251	RBG8	17 kDa	6	2	9
64	Glycine--tRNA ligase, mitochondrial 1 OS=Arabidopsis thaliana OX=3702 GN=At1g29880 PE=1 SV=1	O23627	At1g29880	82 kDa	4	2	4
65	Glycine dehydrogenase (decarboxylating) 1, mitochondrial OS=Arabidopsis thaliana OX=3702 GN=GLDP1 PE=1 SV=2	Q94B78	GLDP1	113 kDa	16	7	18
66	Glycine cleavage system H protein 3, mitochondrial OS=Arabidopsis thaliana OX=3702 GN=GDH3 PE=1 SV=1	Q9LQL0	GDH3	18 kDa	3	2	6
67	Glycerate dehydrogenase HPR, peroxisomal OS=Arabidopsis thaliana OX=3702 GN=HPR PE=1 SV=1	Q9C9W5	HPR	42 kDa	6	2	12
68	Glyceraldehyde-3-phosphate dehydrogenase GAPC2, cytosolic OS=Arabidopsis thaliana OX=3702 GN=GAPC2 PE=1 SV=1	Q9FX54	GAPC2	37 kDa	14	12	24
69	Glyceraldehyde-3-phosphate dehydrogenase GAPB, chloroplastic OS=Arabidopsis thaliana OX=3702 GN=GAPB PE=1 SV=2	P25857	GAPB	48 kDa	18	12	29
70	Glyceraldehyde-3-phosphate dehydrogenase GAPA1, chloroplastic OS=Arabidopsis thaliana OX=3702 GN=GAPA1 PE=1 SV=3	P25856	GAPA1	42 kDa	17	9	15
71	Glutathione S-transferase F2 OS=Arabidopsis thaliana OX=3702 GN=GSTF2 PE=1 SV=3	P46422	GSTF2	24 kDa	2	2	4
72	Glutamine synthetase, chloroplastic/mitochondrial OS=Arabidopsis thaliana OX=3702 GN=GLN2 PE=1 SV=1	Q43127	GLN2	47 kDa	18	12	14
73	Glutamate--glyoxylate aminotransferase 1 OS=Arabidopsis thaliana OX=3702 GN=GGAT1 PE=1 SV=1	Q9LR30	GGAT1	53 kDa	13	10	20
74	Glutamate-1-semialdehyde 2,1-aminomutase 2, chloroplastic OS=Arabidopsis thaliana OX=3702 GN=GSA2 PE=1 SV=2	Q42522	GSA2	50 kDa	4	5	16
75	Glucose-1-phosphate adenylyltransferase small subunit, chloroplastic OS=Arabidopsis thaliana OX=3702 GN=APS1 PE=2 SV=2	P55228	APS1	57 kDa	3	2	4
76	General regulatory factor 8 OS=Arabidopsis thaliana OX=3702 GN=GRF8 PE=1 SV=1	F4KHY7 (+1)	GRF8	30 kDa	2	2	6
77	GDSL-like Lipase/Acylhydrolase superfamily protein OS=Arabidopsis thaliana OX=3702 GN=At1g29670 PE=1 SV=1	A0A1P8ASL8 (+1)	At1g29670	48 kDa	4	2	5
78	GDSL esterase/lipase ESM1 OS=Arabidopsis thaliana OX=3702 GN=ESM1 PE=1 SV=1	Q9LJG3	ESM1	44 kDa	9	7	7
79	GDP-mannose 3,5-epimerase OS=Arabidopsis thaliana OX=3702 GN=At5g28840 PE=1 SV=1	Q93VR3	At5g28840	43 kDa	2	2	5
80	Fructose-bisphosphate aldolase OS=Arabidopsis thaliana OX=3702 GN=FBA1 PE=1 SV=1	F4IGL5 (+1)	FBA1	42 kDa	14	11	14
81	Fructose-bisphosphate aldolase 8, cytosolic OS=Arabidopsis thaliana OX=3702 GN=FBA8 PE=1 SV=1	Q9LF98	FBA8	39 kDa	7	3	12
82	Fructose-bisphosphate aldolase 5, cytosolic OS=Arabidopsis thaliana OX=3702 GN=FBA5 PE=1 SV=1	O65581	FBA5	38 kDa	5	2	5
83	Fructose-bisphosphate aldolase 2, chloroplastic OS=Arabidopsis thaliana OX=3702 GN=FBA2 PE=1 SV=2	Q944G9	FBA2	43 kDa	15	13	12
84	Fructose-1,6-bisphosphatase, cytosolic OS=Arabidopsis thaliana OX=3702 GN=CYFBP PE=1 SV=1	Q9MA79	CYFBP	37 kDa	5	2	14
85	Fructose-1,6-bisphosphatase 1, chloroplastic OS=Arabidopsis thaliana OX=3702 GN=CFBP1 PE=1 SV=2	P25851	CFBP1	45 kDa	8	2	14
86	Ferredoxin-dependent glutamate synthase 1, chloroplastic/mitochondrial OS=Arabidopsis thaliana OX=3702 GN=GLU1 PE=1 SV=3	Q9ZNZ7	GLU1	177 kDa	33	13	34
87	Ferredoxin--nitrite reductase, chloroplastic OS=Arabidopsis thaliana OX=3702 GN=NIR1 PE=1 SV=1	Q39161	NIR1	66 kDa	3	3	5
88	Ferredoxin--NADP reductase, leaf isozyme 2, chloroplastic OS=Arabidopsis thaliana OX=3702 GN=LFNR2 PE=1 SV=1	Q8W493	LFNR2	41 kDa	6	6	11
89	Ferredoxin--NADP reductase, leaf isozyme 1, chloroplastic OS=Arabidopsis thaliana OX=3702 GN=LFNR1 PE=1 SV=1	Q9FKW6	LFNR1	40 kDa	4	6	11
90	Elongation factor Tu, chloroplastic OS=Arabidopsis thaliana OX=3702 GN=TUFA PE=1 SV=1	P17745	TUFA	52 kDa	14	5	19
91	Elongation factor G, chloroplastic OS=Arabidopsis thaliana OX=3702 GN=CPEFG PE=1 SV=1	Q9SI75	CPEFG	86 kDa	7	3	8
92	Elongation factor 2 OS=Arabidopsis thaliana OX=3702 GN=LOS1 PE=1 SV=1	Q9ASR1	LOS1	94 kDa	7	3	11
93	Elongation factor 1-beta 2 OS=Arabidopsis thaliana OX=3702 GN=At5g19510 PE=1 SV=1	Q9SCX3	At5g19510	24 kDa	2	2	3
94	Elongation factor 1-alpha 1 OS=Arabidopsis thaliana OX=3702 GN=A1 PE=1 SV=1	P0DH99 (+3)	A1	50 kDa	7	4	18
95	Early nodulin-like protein 2 OS=Arabidopsis thaliana OX=3702 GN=At4g27520 PE=1 SV=1	Q9T076	At4g27520	35 kDa	2	3	3
96	Dihydrolipoyl dehydrogenase 1, mitochondrial OS=Arabidopsis thaliana OX=3702 GN=LPD1 PE=1 SV=2	Q9M5K3	LPD1	54 kDa	4	2	5
97	Cytochrome b6-f complex iron-sulfur subunit, chloroplastic OS=Arabidopsis thaliana OX=3702 GN=petC PE=1 SV=1	Q9ZR03	petC	24 kDa	2	2	4
98	Cystine lyase CORI3 OS=Arabidopsis thaliana OX=3702 GN=CORI3 PE=1 SV=1	Q9SUR6	CORI3	47 kDa	8	4	3
99	Cysteine synthase 1 OS=Arabidopsis thaliana OX=3702 GN=OASA1 PE=1 SV=2	P47998	OASA1	34 kDa	5	2	10
100	Cold, circadian rhythm, and rna binding 2 OS=Arabidopsis thaliana OX=3702 GN=GRP7 PE=1 SV=1	F4IHK9 (+1)	GRP7	16 kDa	6	3	7
101	Chloroplast stem-loop binding protein of 41 kDa b, chloroplastic OS=Arabidopsis thaliana OX=3702 GN=CSP41B PE=1 SV=1	Q9SA52 (+1)	CSP41B	43 kDa	13	11	13
102	Chloroplast stem-loop binding protein of 41 kDa a, chloroplastic OS=Arabidopsis thaliana OX=3702 GN=CSP41A PE=1 SV=1	Q9LYA9	CSP41A	44 kDa	7	2	11
103	Chaperonin 60 subunit beta 1, chloroplastic OS=Arabidopsis thaliana OX=3702 GN=CPN60B1 PE=1 SV=3	P21240	CPN60B1	64 kDa	18	7	18
104	Chaperonin 60 subunit alpha 1, chloroplastic OS=Arabidopsis thaliana OX=3702 GN=CPN60A1 PE=1 SV=2	P21238	CPN60A1	62 kDa	12	5	17
105	Catalase-3 OS=Arabidopsis thaliana OX=3702 GN=CAT3 PE=1 SV=3	Q42547	CAT3	57 kDa	6	6	11
106	Catalase-2 OS=Arabidopsis thaliana OX=3702 GN=CAT2 PE=1 SV=3	P25819	CAT2	57 kDa	11	6	7
107	Bifunctional enolase 2/transcriptional activator OS=Arabidopsis thaliana OX=3702 GN=ENO2 PE=1 SV=1	P25696	ENO2	48 kDa	12	10	17
108	Beta carbonic anhydrase 2, chloroplastic OS=Arabidopsis thaliana OX=3702 GN=BCA2 PE=1 SV=3	P42737	BCA2	37 kDa	32	22	29
109	Beta carbonic anhydrase 1, chloroplastic OS=Arabidopsis thaliana OX=3702 GN=BCA1 PE=1 SV=2	P27140	BCA1	37 kDa	34	24	33
110	ATP-citrate synthase beta chain protein 2 OS=Arabidopsis thaliana OX=3702 GN=ACLB-2 PE=1 SV=1	Q9FGX1	ACLB-2	66 kDa	2	2	5
111	ATP synthase subunit delta, chloroplastic OS=Arabidopsis thaliana OX=3702 GN=ATPD PE=1 SV=1	Q9SSS9	ATPD	26 kDa	4	2	4
112	ATP synthase subunit beta-1, mitochondrial OS=Arabidopsis thaliana OX=3702 GN=At5g08670 PE=1 SV=1	P83483 (+2)	At5g08670	60 kDa	11	9	18
113	ATP synthase subunit beta, chloroplastic OS=Arabidopsis thaliana OX=3702 GN=atpB PE=1 SV=2	P19366	atpB	54 kDa	31	28	56
114	ATP synthase subunit alpha, chloroplastic OS=Arabidopsis thaliana OX=3702 GN=atpA PE=1 SV=1	P56757	atpA	55 kDa	16	8	15
115	ATP sulfurylase 2 OS=Arabidopsis thaliana OX=3702 GN=APS2 PE=1 SV=1	Q43870	APS2	54 kDa	3	2	4
116	ATP sulfurylase 1, chloroplastic OS=Arabidopsis thaliana OX=3702 GN=APS1 PE=1 SV=1	Q9LIK9	APS1	51 kDa	3	2	3
117	AT4G23670 protein OS=Arabidopsis thaliana OX=3702 GN=At4g23670 PE=1 SV=1	Q9SUR0	At4g23670	18 kDa	2	4	4
118	Aspartate aminotransferase OS=Arabidopsis thaliana OX=3702 GN=ASP5 PE=1 SV=1	B9DG21 (+2)	ASP5	51 kDa	3	2	11
119	Ascorbate peroxidase 4 OS=Arabidopsis thaliana OX=3702 GN=TL29 PE=1 SV=1	A0A1P8B8W6 (+2)	TL29	31 kDa	2	2	7
120	Aminomethyltransferase OS=Arabidopsis thaliana OX=3702 GN=At1g11860 PE=1 SV=1	A0A2H1ZEA9 (+1)	At1g11860	46 kDa	15	6	17
121	Amidophosphoribosyltransferase 2, chloroplastic OS=Arabidopsis thaliana OX=3702 GN=ASE2 PE=1 SV=1	Q9STG9	ASE2	61 kDa	2	2	5
122	Alpha-glucan phosphorylase 2, cytosolic OS=Arabidopsis thaliana OX=3702 GN=PHS2 PE=1 SV=1	Q9SD76	PHS2	95 kDa	2	3	7
123	Alcohol dehydrogenase class-3 OS=Arabidopsis thaliana OX=3702 GN=ADH2 PE=1 SV=2	Q96533	ADH2	41 kDa	4	4	8
124	ADP-ribosylation factor A1B OS=Arabidopsis thaliana OX=3702 GN=ARFA1B PE=1 SV=1	A0A1P8BDK6 (+6)	ARFA1B	21 kDa	2	2	3
125	Adenylosuccinate synthetase, chloroplastic OS=Arabidopsis thaliana OX=3702 GN=PURA PE=1 SV=1	Q96529	PURA	53 kDa	2	2	2
126	Adenosylhomocysteinase 1 OS=Arabidopsis thaliana OX=3702 GN=SAHH1 PE=1 SV=1	O23255	SAHH1	53 kDa	8	3	17
127	Adenosine kinase 1 OS=Arabidopsis thaliana OX=3702 GN=ADK1 PE=1 SV=1	Q9SF85	ADK1	38 kDa	7	3	6
128	Actin-7 OS=Arabidopsis thaliana OX=3702 GN=ACT7 PE=1 SV=1	P53492	ACT7	42 kDa	7	5	12
129	Actin-2 OS=Arabidopsis thaliana OX=3702 GN=ACT2 PE=1 SV=1	Q96292 (+1)	ACT2	42 kDa	7	4	13
130	Aconitate hydratase 3, mitochondrial OS=Arabidopsis thaliana OX=3702 GN=ACO3 PE=1 SV=2	Q9SIB9	ACO3	108 kDa	5	4	5
131	Acetylornithine aminotransferase, chloroplastic/mitochondrial OS=Arabidopsis thaliana OX=3702 GN=WIN1 PE=1 SV=1	Q9M8M7	WIN1	49 kDa	2	3	6
132	60S ribosomal protein L18-3 OS=Arabidopsis thaliana OX=3702 GN=RPL18C PE=2 SV=1	Q940B0	RPL18C	21 kDa	3	2	3
133	60S ribosomal protein L15-1 OS=Arabidopsis thaliana OX=3702 GN=RPL15A PE=2 SV=1	O23515 (+1)	RPL15A	24 kDa	3	3	8
134	60S ribosomal protein L13a-2 OS=Arabidopsis thaliana OX=3702 GN=RPL13AB PE=2 SV=1	Q9LRX8	RPL13AB	23 kDa	2	2	3
135	60S ribosomal protein L9-1 OS=Arabidopsis thaliana OX=3702 GN=RPL9C PE=1 SV=3	P49209	RPL9C	22 kDa	2	2	10
136	60S ribosomal protein L8-1 OS=Arabidopsis thaliana OX=3702 GN=RPL8A PE=1 SV=2	P46286	RPL8A	28 kDa	3	3	8
137	60S ribosomal protein L6-1 OS=Arabidopsis thaliana OX=3702 GN=RPL6A PE=2 SV=1	Q9FZ76	RPL6A	26 kDa	5	5	9
138	60S ribosomal protein L5-2 OS=Arabidopsis thaliana OX=3702 GN=RPL5B PE=2 SV=3	P49227 (+1)	RPL5B	34 kDa	5	5	10
139	60S ribosomal protein L3-1 OS=Arabidopsis thaliana OX=3702 GN=ARP1 PE=1 SV=5	P17094	ARP1	45 kDa	4	5	16
140	60S acidic ribosomal protein P2-2 OS=Arabidopsis thaliana OX=3702 GN=RPP2B PE=1 SV=1	Q9SLF7	RPP2B	11 kDa	2	2	3
141	50S ribosomal protein L12-1, chloroplastic OS=Arabidopsis thaliana OX=3702 GN=RPL12A PE=2 SV=1	P36210 (+1)	RPL12A	20 kDa	4	2	11
142	50S ribosomal protein L6, chloroplastic OS=Arabidopsis thaliana OX=3702 GN=RPL6 PE=2 SV=1	O23049	RPL6	25 kDa	4	2	9
143	30S ribosomal protein S19, chloroplastic OS=Arabidopsis thaliana OX=3702 GN=rps19 PE=3 SV=1	P56808	rps19	11 kDa	3	3	2
144	30S ribosomal protein S9, chloroplastic OS=Arabidopsis thaliana OX=3702 GN=RPS9 PE=2 SV=1	Q9XJ27	RPS9	23 kDa	4	2	2
145	20 kDa chaperonin, chloroplastic OS=Arabidopsis thaliana OX=3702 GN=CPN20 PE=1 SV=2	O65282	CPN20	27 kDa	7	3	14
146	5-methyltetrahydropteroyltriglutamate--homocysteine methyltransferase 2 OS=Arabidopsis thaliana OX=3702 GN=MS2 PE=1 SV=1	Q9SRV5	MS2	85 kDa	16	14	10
147	5-methyltetrahydropteroyltriglutamate--homocysteine methyltransferase 1 OS=Arabidopsis thaliana OX=3702 GN=MS1 PE=1 SV=1	O50008	MS1	84 kDa	20	17	15
148	3-isopropylmalate dehydrogenase OS=Arabidopsis thaliana OX=3702 GN=IMD1 PE=1 SV=1	B9DHH9 (+1)	IMD1	42 kDa	4	2	2
149	2-Cys peroxiredoxin BAS1-like, chloroplastic OS=Arabidopsis thaliana OX=3702 GN=At5g06290 PE=2 SV=3	Q9C5R8 (+1)	At5g06290	30 kDa	2	2	4
150	2-Cys peroxiredoxin BAS1, chloroplastic OS=Arabidopsis thaliana OX=3702 GN=BAS1 PE=1 SV=2	Q96291	BAS1	29 kDa	6	5	5
