# Supplementary material for: Proteome-wide analysis of hydrogen peroxide-induced protein carbonylation in Arabidopsis thaliana
Source: Front Plant Sci. 2022 Dec 5;13:1049681. doi: 10.3389/fpls.2022.1049681 (PMC9760910; doi:10.3389/fpls.2022.1049681)
Supplement: Supplementary file 1 [file DataSheet_1.zip › Table 3.xlsx]

## Sheet: Sheet1
		Carbonylated proteins specifically identified in the untreated and H2O2-treated plant samples
Untreated samples, T0					H2O2-treated samples, T20
#	Accession n°	ID gène	Proteins Names		#	Accession n°	ID gene	Proteins Names
1	Q9FZ47	AT1G16880	ACT domain-containing protein ACR11		1	F4I2F8	AT1G03630	NADPH-protochlorophyllide oxidoreductase
2	O24456	AT1G18080	Receptor for activated C kinase 1A (RACK1A)		2	O23049	AT1G05190	50S ribosomal protein L6, chloroplastic
3	Q9FWR4	AT1G19570	Glutathione S-transferase DHAR1, mitochondrial		3	Q43870	AT1G19920	ATP sulfurylase 2
4	Q93VR4	AT1G24020	MLP-like protein 423		4	O23627	AT1G29880	Glycine-tRNA ligase, mitochondrial 1
5	A8MRC4	AT1G30230	EF1_GNE domain-containing protein		5	Q9LQL0	AT1G32470	Glycine cleavage system H protein 3, mitochondrial
6	B3H621	AT1G63770	Peptidase M1 family protein		6	P11035	AT1G37130	Nitrate reductase [NADH] 2
7	P11574	AT1G76030	V-type proton ATPase subunit B1		7	Q9MA79	AT1G43670	Fructose-1,6-bisphosphatase, cytosolic
8	Q38900	AT2G16600	Peptidyl-prolyl cis-trans isomerase CYP19-1		8	Q9M8M7	AT1G80600	Acetylornithine aminotransferase, chloroplastic/mitochondrial
9	Q9SKP6	AT2G21170	Triosephosphate isomerase, chloroplastic		9	Q9SIB9	AT2G05710	Aconitate hydratase 3, mitochondrial
10	O80988	AT2G26080	Glycine dehydrogenase (decarboxylating) 2, mitochondrial		10	Q39161	AT2G15620	Ferredoxin--nitrite reductase, chloroplastic
11	P46421	AT2G29450	Glutathione S-transferase U5		11	Q9SLF7	AT2G27710	60S acidic ribosomal protein P2-2
12	Q5GM68	AT2G42600	Phosphoenolpyruvate carboxylase 2		12	Q9ZUU4	AT2G37220	RNA-binding protein CP29B, chloroplastic
13	P47999	AT2G43750	Cysteine synthase, chloroplastic/chromoplastic		13	Q9SSA5	AT3G01480	Peptidyl-prolyl cis-trans isomerase CYP38, chloroplastic
14	O22914	AT2G47400	Calvin cycle protein CP12-1, chloroplastic		14	Q9SRV5	AT3G03780	5-methyltetrahydropteroyltriglutamate--homocysteine methyltransferase 2
15	A0A1I9LT02	AT3G03250	UTP--glucose-1-phosphate uridylyltransferase		15	Q9LIK9	AT3G22890	ATP sulfurylase 1, chloroplastic
16	A0A1I9LSZ7	AT3G13920	Eukaryotic translation initiation factor 4A1		16	P36210	AT3G27830	50S ribosomal protein L12-1, chloroplastic
17	Q39061	AT3G52380	RNA-binding protein CP33, chloroplastic		17	Q9SD76	AT3G46970	Alpha-glucan phosphorylase 2, cytosolic
18	Q9SE60	AT3G59970	Methylenetetrahydrofolate reductase 1		18	Q9ZR03	AT4G03280	Cytochrome b6-f complex iron-sulfur subunit, chloroplastic
19	Q9S757	AT3G61440	Bifunctional L-3-cyanoalanine synthase/cysteine synthase C1, mitochondrial		19	Q9SEU8	AT4G03520	Thioredoxin M2, chloroplastic
20	O04603	AT4G01310	50S ribosomal protein L5, chloroplastic		20	A0A1P8B8W6	AT4G09010	PEROXIDASE_4 domain-containing protein
21	P42643	AT4G09000	14-3-3-like protein GF14 chi		21	P39207	AT4G09320	Nucleoside diphosphate kinase 1
22	P16127	AT4G18480	Magnesium-chelatase subunit ChlI-1, chloroplastic		22	Q42418	AT4G29350	Profilin-2
23	Q9XFT3	AT4G21280	Oxygen-evolving enhancer protein 3-1, chloroplastic		23	Q9STG9	AT4G34740	Amidophosphoribosyltransferase 2, chloroplastic
24	P54150	AT4G25130	Peptide methionine sulfoxide reductase A4, chloroplastic		24	Q9SZJ5	AT4G37930	Serine hydroxymethyltransferase 1, mitochondrial
25	Q9M0A7	AT4G30530	Gamma-glutamyl peptidase 1		25	Q03251	AT4G39260	Glycine-rich RNA-binding protein 8
26	P34790	AT4G38740	Peptidyl-prolyl cis-trans isomerase CYP18-3		26	Q9C5R8	AT5G06290	2-Cys peroxiredoxin BAS1-like, chloroplastic
27	F4KGV2	AT5G10450	14_3_3 domain-containing protein		27	Q43316	AT5G08280	Porphobilinogen deaminase, chloroplastic
28	P55229	AT5G19220	Glucose-1-phosphate adenylyltransferase large subunit 1, chloroplastic		28	F4KGU2	AT5G10360	Ribosomal protein S6e
29	A0A1P8BF32	AT5G42020	Heat shock protein 70 (Hsp 70) family protein		29	Q9LYG3	AT5G11670	NADP-dependent malic enzyme 2
30	Q42403	AT5G42980	Thioredoxin H3		30	Q9SCX3	AT5G19510	Elongation factor 1-beta 2
31	Q9LTX9	AT5G49910	Heat shock 70 kDa protein 7, chloroplastic		31	Q9FNF2	AT5G24300	Starch synthase 1, chloroplastic/amyloplastic
32	Q9SCY0	AT5G51820	Phosphoglucomutase, chloroplastic		32	Q940B0	AT5G27850	60S ribosomal protein L18-3
33	F4JX83	AT5G53490	Tetratricopeptide repeat (TPR)-like superfamily protein		33	P10796	AT5G38430	Ribulose bisphosphate carboxylase small subunit 1B, chloroplastic
34	P55737	AT5G56030	Heat shock protein 90-2		34	Q96533	AT5G43940	Alcohol dehydrogenase class-3
35	Q9SAU2	AT5G61410	Ribulose-5-phosphate-3-epimerase, chloroplastic		35	F4KHY7	AT5G65430	14_3_3 domain-containing protein
36	Q9XFS9	AT5G62790	1-deoxy-D-xylulose 5-phosphate reductoisomerase, chloroplastic
37	P56778	ATCG00280	Photosystem II CP43 reaction center protein
38	P56777	ATCG00680	Photosystem II CP47 reaction center protein
39	P56791	ATCG00830	50S ribosomal protein L2, chloroplastic
