# Supplementary material for: Proteome-wide analysis of hydrogen peroxide-induced protein carbonylation in Arabidopsis thaliana
Source: Front Plant Sci. 2022 Dec 5;13:1049681. doi: 10.3389/fpls.2022.1049681 (PMC9760910; doi:10.3389/fpls.2022.1049681)
Supplement: Supplementary file 1 [file DataSheet_1.zip › Table 1.xlsx]

## Sheet: Sheet1
Carbonylated proteins identified in the three replicates of the control samples (R1, R2 et R3) / P > 95% / minimum of 2 protéines / no Decoys
	Recorvery 154 / 315
#	Identified Proteins (315/733)	Accession Number	Alternate ID	MW	T0_R1	T0_R2	T0_R3
1	1-deoxy-D-xylulose 5-phosphate reductoisomerase, chloroplastic OS=Arabidopsis thaliana OX=3702 GN=DXR PE=2 SV=2	Q9XFS9	DXR	52 kDa	5	4	2
2	2-Cys peroxiredoxin BAS1, chloroplastic OS=Arabidopsis thaliana OX=3702 GN=BAS1 PE=1 SV=2	Q96291	BAS1	29 kDa	7	8	6
3	3-isopropylmalate dehydrogenase OS=Arabidopsis thaliana OX=3702 GN=IMD1 PE=1 SV=1	B9DHH9 (+1)	IMD1	42 kDa	5	5	2
4	5-methyltetrahydropteroyltriglutamate--homocysteine methyltransferase 1 OS=Arabidopsis thaliana OX=3702 GN=MS1 PE=1 SV=1	O50008	MS1	84 kDa	21	25	16
5	14-3-3-like protein GF14 chi OS=Arabidopsis thaliana OX=3702 GN=GRF1 PE=1 SV=3	P42643 (+1)	GRF1	30 kDa	7	6	2
6	20 kDa chaperonin, chloroplastic OS=Arabidopsis thaliana OX=3702 GN=CPN20 PE=1 SV=2	O65282	CPN20	27 kDa	9	9	2
7	30S ribosomal protein S9, chloroplastic OS=Arabidopsis thaliana OX=3702 GN=RPS9 PE=2 SV=1	Q9XJ27	RPS9	23 kDa	2	3	2
8	30S ribosomal protein S19, chloroplastic OS=Arabidopsis thaliana OX=3702 GN=rps19 PE=3 SV=1	P56808	rps19	11 kDa	2	4	2
9	50S ribosomal protein L2, chloroplastic OS=Arabidopsis thaliana OX=3702 GN=rpl2-B PE=3 SV=1	P56791	rpl2-B	30 kDa	3	2	3
10	50S ribosomal protein L5, chloroplastic OS=Arabidopsis thaliana OX=3702 GN=RPL5 PE=2 SV=1	O04603	RPL5	28 kDa	2	2	2
11	60S ribosomal protein L3-1 OS=Arabidopsis thaliana OX=3702 GN=ARP1 PE=1 SV=5	P17094	ARP1	45 kDa	3	4	3
12	60S ribosomal protein L5-2 OS=Arabidopsis thaliana OX=3702 GN=RPL5B PE=2 SV=3	P49227 (+1)	RPL5B	34 kDa	6	6	2
13	60S ribosomal protein L6-1 OS=Arabidopsis thaliana OX=3702 GN=RPL6A PE=2 SV=1	Q9FZ76	RPL6A	26 kDa	3	4	3
14	60S ribosomal protein L8-1 OS=Arabidopsis thaliana OX=3702 GN=RPL8A PE=1 SV=2	P46286	RPL8A	28 kDa	4	4	3
15	60S ribosomal protein L9-1 OS=Arabidopsis thaliana OX=3702 GN=RPL9C PE=1 SV=3	P49209	RPL9C	22 kDa	3	6	2
16	60S ribosomal protein L13a-2 OS=Arabidopsis thaliana OX=3702 GN=RPL13AB PE=2 SV=1	Q9LRX8	RPL13AB	23 kDa	3	3	2
17	60S ribosomal protein L15-1 OS=Arabidopsis thaliana OX=3702 GN=RPL15A PE=2 SV=1	O23515 (+1)	RPL15A	24 kDa	5	3	4
18	ACT domain-containing protein ACR11 OS=Arabidopsis thaliana OX=3702 GN=ACR11 PE=1 SV=1	Q9FZ47	ACR11	31 kDa	3	4	3
19	Actin-2 OS=Arabidopsis thaliana OX=3702 GN=ACT2 PE=1 SV=1	Q96292 (+1)	ACT2	42 kDa	5	7	3
20	Actin-7 OS=Arabidopsis thaliana OX=3702 GN=ACT7 PE=1 SV=1	P53492	ACT7	42 kDa	4	5	4
21	Adenosine kinase 1 OS=Arabidopsis thaliana OX=3702 GN=ADK1 PE=1 SV=1	Q9SF85	ADK1	38 kDa	8	7	6
22	Adenosylhomocysteinase 1 OS=Arabidopsis thaliana OX=3702 GN=SAHH1 PE=1 SV=1	O23255	SAHH1	53 kDa	9	8	4
23	Adenylosuccinate synthetase, chloroplastic OS=Arabidopsis thaliana OX=3702 GN=PURA PE=1 SV=1	Q96529	PURA	53 kDa	3	5	3
24	ADP-ribosylation factor A1B OS=Arabidopsis thaliana OX=3702 GN=ARFA1B PE=1 SV=1	A0A1P8BDK6 (+6)	ARFA1B	21 kDa	2	3	2
25	Aminomethyltransferase OS=Arabidopsis thaliana OX=3702 GN=At1g11860 PE=1 SV=1	A0A2H1ZEA9 (+1)	At1g11860	46 kDa	15	12	6
26	Aspartate aminotransferase OS=Arabidopsis thaliana OX=3702 GN=ASP5 PE=1 SV=1	B9DG21 (+2)	ASP5	51 kDa	3	4	4
27	AT4G23670 protein OS=Arabidopsis thaliana OX=3702 GN=At4g23670 PE=1 SV=1	Q9SUR0	At4g23670	18 kDa	5	6	4
28	ATP synthase subunit alpha, chloroplastic OS=Arabidopsis thaliana OX=3702 GN=atpA PE=1 SV=1	P56757	atpA	55 kDa	17	17	7
29	ATP synthase subunit beta, chloroplastic OS=Arabidopsis thaliana OX=3702 GN=atpB PE=1 SV=2	P19366	atpB	54 kDa	37	45	24
30	ATP synthase subunit beta-1, mitochondrial OS=Arabidopsis thaliana OX=3702 GN=At5g08670 PE=1 SV=1	P83483 (+2)	At5g08670	60 kDa	13	14	12
31	ATP synthase subunit delta, chloroplastic OS=Arabidopsis thaliana OX=3702 GN=ATPD PE=1 SV=1	Q9SSS9	ATPD	26 kDa	3	5	2
32	ATP-citrate synthase beta chain protein 2 OS=Arabidopsis thaliana OX=3702 GN=ACLB-2 PE=1 SV=1	Q9FGX1	ACLB-2	66 kDa	2	3	2
33	Beta carbonic anhydrase 1, chloroplastic OS=Arabidopsis thaliana OX=3702 GN=BCA1 PE=1 SV=2	P27140	BCA1	37 kDa	33	34	18
34	Beta carbonic anhydrase 2, chloroplastic OS=Arabidopsis thaliana OX=3702 GN=BCA2 PE=1 SV=3	P42737	BCA2	37 kDa	29	31	14
35	Bifunctional enolase 2/transcriptional activator OS=Arabidopsis thaliana OX=3702 GN=ENO2 PE=1 SV=1	P25696	ENO2	48 kDa	15	12	6
36	Bifunctional L-3-cyanoalanine synthase/cysteine synthase C1, mitochondrial OS=Arabidopsis thaliana OX=3702 GN=CYSC1 PE=1 SV=1	Q9S757	CYSC1	40 kDa	2	2	2
37	Calvin cycle protein CP12-1, chloroplastic OS=Arabidopsis thaliana OX=3702 GN=CP12-1 PE=1 SV=1	O22914	CP12-1	13 kDa	5	3	4
38	Catalase-2 OS=Arabidopsis thaliana OX=3702 GN=CAT2 PE=1 SV=3	P25819	CAT2	57 kDa	14	14	9
39	Catalase-3 OS=Arabidopsis thaliana OX=3702 GN=CAT3 PE=1 SV=3	Q42547	CAT3	57 kDa	8	14	6
40	Chaperonin 60 subunit alpha 1, chloroplastic OS=Arabidopsis thaliana OX=3702 GN=CPN60A1 PE=1 SV=2	P21238	CPN60A1	62 kDa	11	11	7
41	Chaperonin 60 subunit beta 1, chloroplastic OS=Arabidopsis thaliana OX=3702 GN=CPN60B1 PE=1 SV=3	P21240	CPN60B1	64 kDa	14	13	10
42	Chloroplast stem-loop binding protein of 41 kDa a, chloroplastic OS=Arabidopsis thaliana OX=3702 GN=CSP41A PE=1 SV=1	Q9LYA9	CSP41A	44 kDa	5	4	4
43	Chloroplast stem-loop binding protein of 41 kDa b, chloroplastic OS=Arabidopsis thaliana OX=3702 GN=CSP41B PE=1 SV=1	Q9SA52 (+1)	CSP41B	43 kDa	8	12	9
44	Cold, circadian rhythm, and rna binding 2 OS=Arabidopsis thaliana OX=3702 GN=GRP7 PE=1 SV=1	F4IHK9 (+1)	GRP7	16 kDa	5	5	2
45	Cysteine synthase 1 OS=Arabidopsis thaliana OX=3702 GN=OASA1 PE=1 SV=2	P47998	OASA1	34 kDa	4	7	3
46	Cysteine synthase, chloroplastic/chromoplastic OS=Arabidopsis thaliana OX=3702 GN=OASB PE=1 SV=2	P47999	OASB	42 kDa	3	4	5
47	Cystine lyase CORI3 OS=Arabidopsis thaliana OX=3702 GN=CORI3 PE=1 SV=1	Q9SUR6	CORI3	47 kDa	13	15	5
48	Dihydrolipoyl dehydrogenase 1, mitochondrial OS=Arabidopsis thaliana OX=3702 GN=LPD1 PE=1 SV=2	Q9M5K3	LPD1	54 kDa	5	5	2
49	Early nodulin-like protein 2 OS=Arabidopsis thaliana OX=3702 GN=At4g27520 PE=1 SV=1	Q9T076	At4g27520	35 kDa	2	3	2
50	Elongation factor 1-alpha 1 OS=Arabidopsis thaliana OX=3702 GN=A1 PE=1 SV=1	P0DH99 (+3)	A1	50 kDa	8	6	6
51	Elongation factor 2 OS=Arabidopsis thaliana OX=3702 GN=LOS1 PE=1 SV=1	Q9ASR1	LOS1	94 kDa	8	8	4
52	Elongation factor G, chloroplastic OS=Arabidopsis thaliana OX=3702 GN=CPEFG PE=1 SV=1	Q9SI75	CPEFG	86 kDa	10	11	3
53	Elongation factor Tu, chloroplastic OS=Arabidopsis thaliana OX=3702 GN=TUFA PE=1 SV=1	P17745	TUFA	52 kDa	10	13	7
54	Eukaryotic translation initiation factor 4A1 OS=Arabidopsis thaliana OX=3702 GN=EIF4A1 PE=1 SV=1	A0A1I9LSZ7 (+3)	EIF4A1	47 kDa	5	5	3
55	Ferredoxin--NADP reductase, leaf isozyme 1, chloroplastic OS=Arabidopsis thaliana OX=3702 GN=LFNR1 PE=1 SV=1	Q9FKW6	LFNR1	40 kDa	7	4	5
56	Ferredoxin--NADP reductase, leaf isozyme 2, chloroplastic OS=Arabidopsis thaliana OX=3702 GN=LFNR2 PE=1 SV=1	Q8W493	LFNR2	41 kDa	5	6	5
57	Ferredoxin-dependent glutamate synthase 1, chloroplastic/mitochondrial OS=Arabidopsis thaliana OX=3702 GN=GLU1 PE=1 SV=3	Q9ZNZ7	GLU1	177 kDa	28	33	18
58	Fructose-1,6-bisphosphatase 1, chloroplastic OS=Arabidopsis thaliana OX=3702 GN=CFBP1 PE=1 SV=2	P25851	CFBP1	45 kDa	5	8	4
59	Fructose-bisphosphate aldolase 2, chloroplastic OS=Arabidopsis thaliana OX=3702 GN=FBA2 PE=1 SV=2	Q944G9	FBA2	43 kDa	19	23	16
60	Fructose-bisphosphate aldolase 5, cytosolic OS=Arabidopsis thaliana OX=3702 GN=FBA5 PE=1 SV=1	O65581	FBA5	38 kDa	5	9	3
61	Fructose-bisphosphate aldolase 8, cytosolic OS=Arabidopsis thaliana OX=3702 GN=FBA8 PE=1 SV=1	Q9LF98	FBA8	39 kDa	6	10	4
62	Fructose-bisphosphate aldolase OS=Arabidopsis thaliana OX=3702 GN=FBA1 PE=1 SV=1	F4IGL5 (+1)	FBA1	42 kDa	17	16	14
63	G-box regulating factor 6 OS=Arabidopsis thaliana OX=3702 GN=GRF6 PE=1 SV=1	F4KGV2 (+2)	GRF6	28 kDa	4	3	2
64	Gamma-glutamyl peptidase 1 OS=Arabidopsis thaliana OX=3702 GN=GGP1 PE=1 SV=1	Q9M0A7	GGP1	28 kDa	2	2	2
65	GDP-mannose 3,5-epimerase OS=Arabidopsis thaliana OX=3702 GN=At5g28840 PE=1 SV=1	Q93VR3	At5g28840	43 kDa	2	2	2
66	GDSL esterase/lipase ESM1 OS=Arabidopsis thaliana OX=3702 GN=ESM1 PE=1 SV=1	Q9LJG3	ESM1	44 kDa	8	8	6
67	GDSL-like Lipase/Acylhydrolase superfamily protein OS=Arabidopsis thaliana OX=3702 GN=At1g29670 PE=1 SV=1	A0A1P8ASL8 (+1)	At1g29670	48 kDa	2	2	2
68	Glucose-1-phosphate adenylyltransferase large subunit 1, chloroplastic OS=Arabidopsis thaliana OX=3702 GN=ADG2 PE=1 SV=3	P55229	ADG2	58 kDa	3	3	2
69	Glucose-1-phosphate adenylyltransferase small subunit, chloroplastic OS=Arabidopsis thaliana OX=3702 GN=APS1 PE=2 SV=2	P55228	APS1	57 kDa	4	4	5
70	Glutamate-1-semialdehyde 2,1-aminomutase 2, chloroplastic OS=Arabidopsis thaliana OX=3702 GN=GSA2 PE=1 SV=2	Q42522	GSA2	50 kDa	7	6	4
71	Glutamate--glyoxylate aminotransferase 1 OS=Arabidopsis thaliana OX=3702 GN=GGAT1 PE=1 SV=1	Q9LR30	GGAT1	53 kDa	13	21	8
72	Glutamine synthetase, chloroplastic/mitochondrial OS=Arabidopsis thaliana OX=3702 GN=GLN2 PE=1 SV=1	Q43127	GLN2	47 kDa	13	16	13
73	Glutathione S-transferase DHAR1, mitochondrial OS=Arabidopsis thaliana OX=3702 GN=DHAR1 PE=1 SV=1	Q9FWR4	DHAR1	24 kDa	5	6	4
74	Glutathione S-transferase F2 OS=Arabidopsis thaliana OX=3702 GN=GSTF2 PE=1 SV=3	P46422	GSTF2	24 kDa	2	2	3
75	Glutathione S-transferase U5 OS=Arabidopsis thaliana OX=3702 GN=GSTU5 PE=2 SV=1	P46421	GSTU5	26 kDa	2	2	2
76	Glyceraldehyde-3-phosphate dehydrogenase GAPA1, chloroplastic OS=Arabidopsis thaliana OX=3702 GN=GAPA1 PE=1 SV=3	P25856	GAPA1	42 kDa	15	15	9
77	Glyceraldehyde-3-phosphate dehydrogenase GAPB, chloroplastic OS=Arabidopsis thaliana OX=3702 GN=GAPB PE=1 SV=2	P25857	GAPB	48 kDa	15	17	10
78	Glyceraldehyde-3-phosphate dehydrogenase GAPC2, cytosolic OS=Arabidopsis thaliana OX=3702 GN=GAPC2 PE=1 SV=1	Q9FX54	GAPC2	37 kDa	11	12	11
79	Glycerate dehydrogenase HPR, peroxisomal OS=Arabidopsis thaliana OX=3702 GN=HPR PE=1 SV=1	Q9C9W5	HPR	42 kDa	6	9	4
80	Glycine dehydrogenase (decarboxylating) 1, mitochondrial OS=Arabidopsis thaliana OX=3702 GN=GLDP1 PE=1 SV=2	Q94B78	GLDP1	113 kDa	18	19	9
81	Glycine dehydrogenase (decarboxylating) 2, mitochondrial OS=Arabidopsis thaliana OX=3702 GN=GLDP2 PE=1 SV=1	O80988	GLDP2	114 kDa	12	12	5
82	Glycolate oxidase 1 OS=Arabidopsis thaliana OX=3702 GN=GLO1 PE=1 SV=1	Q9LRR9	GLO1	40 kDa	14	17	8
83	Glycolate oxidase 2 OS=Arabidopsis thaliana OX=3702 GN=GLO2 PE=1 SV=1	Q9LRS0	GLO2	40 kDa	11	16	8
84	HARMLESS TO OZONE LAYER 1 OS=Arabidopsis thaliana OX=3702 GN=HOL1 PE=1 SV=1	A0A2H1ZE37 (+1)	HOL1	24 kDa	2	2	2
85	Heat shock 70 kDa protein 1 OS=Arabidopsis thaliana OX=3702 GN=HSP70-1 PE=1 SV=3	P22953	HSP70-1	71 kDa	10	15	5
86	Heat shock 70 kDa protein 6, chloroplastic OS=Arabidopsis thaliana OX=3702 GN=HSP70-6 PE=1 SV=1	Q9STW6	HSP70-6	77 kDa	9	10	4
87	Heat shock 70 kDa protein 7, chloroplastic OS=Arabidopsis thaliana OX=3702 GN=HSP70-7 PE=2 SV=1	Q9LTX9	HSP70-7	77 kDa	7	8	5
88	Heat shock protein 70 (Hsp 70) family protein OS=Arabidopsis thaliana OX=3702 GN=BIP2 PE=1 SV=1	A0A1P8BF32 (+2)	BIP2	74 kDa	5	4	2
89	Heat shock protein 90-2 OS=Arabidopsis thaliana OX=3702 GN=HSP90-2 PE=1 SV=1	P55737	HSP90-2	80 kDa	3	4	2
90	Ketol-acid reductoisomerase, chloroplastic OS=Arabidopsis thaliana OX=3702 GN=At3g58610 PE=1 SV=2	Q05758	At3g58610	64 kDa	5	6	3
91	L-ascorbate peroxidase OS=Arabidopsis thaliana OX=3702 GN=APX1 PE=1 SV=1	F4HU93 (+1)	APX1	28 kDa	7	8	4
92	Lipoxygenase 2, chloroplastic OS=Arabidopsis thaliana OX=3702 GN=LOX2 PE=1 SV=1	P38418	LOX2	102 kDa	18	16	9
93	LL-diaminopimelate aminotransferase, chloroplastic OS=Arabidopsis thaliana OX=3702 GN=DAP PE=1 SV=1	Q93ZN9	DAP	50 kDa	5	3	3
94	Magnesium-chelatase subunit ChlI-1, chloroplastic OS=Arabidopsis thaliana OX=3702 GN=CHLI1 PE=1 SV=1	P16127	CHLI1	46 kDa	3	4	2
95	Malate dehydrogenase 1, cytoplasmic OS=Arabidopsis thaliana OX=3702 GN=MDH1 PE=1 SV=2	P93819	MDH1	36 kDa	8	6	5
96	Malate dehydrogenase 1, mitochondrial OS=Arabidopsis thaliana OX=3702 GN=At1g53240 PE=1 SV=1	Q9ZP06	At1g53240	36 kDa	9	7	4
97	Malate dehydrogenase 2, peroxisomal OS=Arabidopsis thaliana OX=3702 GN=PMDH2 PE=1 SV=1	Q9ZP05 (+1)	PMDH2	37 kDa	5	12	4
98	Malate dehydrogenase, chloroplastic OS=Arabidopsis thaliana OX=3702 GN=At3g47520 PE=1 SV=1	Q9SN86	At3g47520	42 kDa	3	5	3
99	Methylenetetrahydrofolate reductase 1 OS=Arabidopsis thaliana OX=3702 GN=MTHFR1 PE=1 SV=1	Q9SE60	MTHFR1	66 kDa	3	6	2
100	MLP-like protein 423 OS=Arabidopsis thaliana OX=3702 GN=MLP423 PE=2 SV=1	Q93VR4	MLP423	17 kDa	2	3	3
101	Monodehydroascorbate reductase 1, peroxisomal OS=Arabidopsis thaliana OX=3702 GN=MDAR1 PE=1 SV=1	Q9LFA3	MDAR1	46 kDa	6	7	4
102	Monodehydroascorbate reductase 6 OS=Arabidopsis thaliana OX=3702 GN=MDAR6 PE=1 SV=1	F4I576 (+1)	MDAR6	52 kDa	5	5	3
103	Myrosinase 1 OS=Arabidopsis thaliana OX=3702 GN=TGG1 PE=1 SV=1	P37702	TGG1	61 kDa	10	15	7
104	Myrosinase 2 OS=Arabidopsis thaliana OX=3702 GN=TGG2 PE=1 SV=1	Q9C5C2	TGG2	63 kDa	14	21	10
105	NADPH-dependent alkenal/one oxidoreductase, chloroplastic OS=Arabidopsis thaliana OX=3702 GN=AOR PE=1 SV=2	Q9ZUC1	AOR	41 kDa	3	6	2
106	Nitrilase 1 OS=Arabidopsis thaliana OX=3702 GN=NIT1 PE=1 SV=2	P32961	NIT1	38 kDa	6	6	4
107	Nodulin-related protein 2 OS=Arabidopsis thaliana OX=3702 GN=At1g13930 PE=1 SV=1	Q9XI93	At1g13930	16 kDa	5	5	5
108	Nuclear protein OS=Arabidopsis thaliana OX=3702 GN=At1g16080 PE=1 SV=1	Q9S9M7	At1g16080	34 kDa	3	3	2
109	Oxygen-evolving enhancer protein 1-2, chloroplastic OS=Arabidopsis thaliana OX=3702 GN=PSBO2 PE=1 SV=1	Q9S841	PSBO2	35 kDa	3	4	2
110	Oxygen-evolving enhancer protein 2-1, chloroplastic OS=Arabidopsis thaliana OX=3702 GN=PSBP1 PE=1 SV=2	Q42029	PSBP1	28 kDa	6	8	6
111	Oxygen-evolving enhancer protein 3-1, chloroplastic OS=Arabidopsis thaliana OX=3702 GN=PSBQ1 PE=1 SV=3	Q9XFT3	PSBQ1	24 kDa	7	7	3
112	Oxygen-evolving enhancer protein 3-2, chloroplastic OS=Arabidopsis thaliana OX=3702 GN=PSBQ2 PE=1 SV=2	Q41932	PSBQ2	25 kDa	6	6	2
113	Peptidase M1 family protein OS=Arabidopsis thaliana OX=3702 GN=At1g63770 PE=1 SV=1	B3H621 (+3)	At1g63770	106 kDa	2	4	3
114	Peptide methionine sulfoxide reductase A4, chloroplastic OS=Arabidopsis thaliana OX=3702 GN=MSR4 PE=1 SV=2	P54150	MSR4	29 kDa	3	3	2
115	Peptidyl-prolyl cis-trans isomerase CYP18-3 OS=Arabidopsis thaliana OX=3702 GN=CYP18-3 PE=1 SV=1	P34790	CYP18-3	18 kDa	4	5	2
116	Peptidyl-prolyl cis-trans isomerase CYP19-1 OS=Arabidopsis thaliana OX=3702 GN=CYP19-1 PE=1 SV=1	Q38900	CYP19-1	18 kDa	3	3	2
117	Peroxiredoxin-2E, chloroplastic OS=Arabidopsis thaliana OX=3702 GN=PRXIIE PE=1 SV=2	Q949U7	PRXIIE	25 kDa	5	6	4
118	Phosphoenolpyruvate carboxylase 2 OS=Arabidopsis thaliana OX=3702 GN=PPC2 PE=1 SV=2	Q5GM68	PPC2	110 kDa	6	7	4
119	Phosphoglucomutase, chloroplastic OS=Arabidopsis thaliana OX=3702 GN=PGMP PE=1 SV=2	Q9SCY0	PGMP	68 kDa	4	6	2
120	Phosphoglycerate kinase 1, chloroplastic OS=Arabidopsis thaliana OX=3702 GN=PGK1 PE=1 SV=1	Q9LD57	PGK1	50 kDa	27	32	19
121	Phosphoglycerate kinase 3, cytosolic OS=Arabidopsis thaliana OX=3702 GN=PGK3 PE=1 SV=1	Q9SAJ4	PGK3	42 kDa	8	6	3
122	Phosphoglycerate kinase OS=Arabidopsis thaliana OX=3702 GN=At1g56190 PE=1 SV=1	F4I3L1 (+1)	At1g56190	43 kDa	18	23	14
123	Phosphoglycolate phosphatase 1A, chloroplastic OS=Arabidopsis thaliana OX=3702 GN=PGLP1A PE=1 SV=1	P0DKC3 (+1)	PGLP1A	40 kDa	7	13	7
124	Phosphoribulokinase, chloroplastic OS=Arabidopsis thaliana OX=3702 GN=At1g32060 PE=1 SV=1	P25697	At1g32060	44 kDa	21	19	12
125	Photosystem II CP43 reaction center protein OS=Arabidopsis thaliana OX=3702 GN=psbC PE=1 SV=3	P56778	psbC	52 kDa	4	6	4
126	Photosystem II CP47 reaction center protein OS=Arabidopsis thaliana OX=3702 GN=psbB PE=1 SV=1	P56777	psbB	56 kDa	4	2	2
127	Photosystem II stability/assembly factor, chloroplast (HCF136) OS=Arabidopsis thaliana OX=3702 GN=HCF136 PE=1 SV=1	A0A1P8BG37 (+1)	HCF136	47 kDa	4	4	2
128	Presequence protease 1, chloroplastic/mitochondrial OS=Arabidopsis thaliana OX=3702 GN=PREP1 PE=1 SV=2	Q9LJL3	PREP1	121 kDa	6	5	3
129	Probable cinnamyl alcohol dehydrogenase 9 OS=Arabidopsis thaliana OX=3702 GN=CAD9 PE=1 SV=2	P42734	CAD9	39 kDa	3	3	2
130	Probable ribose-5-phosphate isomerase 3, chloroplastic OS=Arabidopsis thaliana OX=3702 GN=RPI3 PE=1 SV=1	Q9S726	RPI3	29 kDa	7	7	5
131	Receptor for activated C kinase 1A OS=Arabidopsis thaliana OX=3702 GN=RACK1A PE=1 SV=2	O24456	RACK1A	36 kDa	5	5	2
132	Ribosome-recycling factor, chloroplastic OS=Arabidopsis thaliana OX=3702 GN=RRF PE=2 SV=2	Q9M1X0	RRF	30 kDa	5	3	4
133	Ribulose bisphosphate carboxylase large chain OS=Arabidopsis thaliana OX=3702 GN=rbcL PE=1 SV=1	O03042	rbcL	53 kDa	126	138	87
134	Ribulose bisphosphate carboxylase small subunit 1A, chloroplastic OS=Arabidopsis thaliana OX=3702 GN=RBCS-1A PE=1 SV=2	P10795	RBCS-1A	20 kDa	20	25	16
135	Ribulose bisphosphate carboxylase small subunit 3B, chloroplastic OS=Arabidopsis thaliana OX=3702 GN=RBCS-3B PE=1 SV=2	P10798 (+1)	RBCS-3B	20 kDa	20	26	12
136	Ribulose bisphosphate carboxylase/oxygenase activase, chloroplastic OS=Arabidopsis thaliana OX=3702 GN=RCA PE=1 SV=2	P10896	RCA	52 kDa	26	34	15
137	Ribulose-5-phosphate-3-epimerase, chloroplastic OS=Arabidopsis thaliana OX=3702 GN=RPE PE=2 SV=1	Q9SAU2	RPE	30 kDa	2	5	2
138	RNA-binding protein CP33, chloroplastic OS=Arabidopsis thaliana OX=3702 GN=CP33 PE=2 SV=1	Q39061	CP33	36 kDa	2	2	2
139	Rotamase CYP 4 OS=Arabidopsis thaliana OX=3702 GN=ROC4 PE=1 SV=1	F4IX26 (+2)	ROC4	34 kDa	12	11	10
140	S-adenosylmethionine synthase 1 OS=Arabidopsis thaliana OX=3702 GN=SAM1 PE=1 SV=2	P23686	SAM1	43 kDa	6	7	6
141	S-adenosylmethionine synthase 4 OS=Arabidopsis thaliana OX=3702 GN=METK4 PE=1 SV=1	Q9LUT2	METK4	43 kDa	5	6	5
142	Sedoheptulose-1,7-bisphosphatase, chloroplastic OS=Arabidopsis thaliana OX=3702 GN=At3g55800 PE=2 SV=1	P46283	At3g55800	42 kDa	11	14	9
143	Serine--glyoxylate aminotransferase OS=Arabidopsis thaliana OX=3702 GN=AGT1 PE=1 SV=2	Q56YA5	AGT1	44 kDa	14	21	11
144	Tetratricopeptide repeat (TPR)-like superfamily protein OS=Arabidopsis thaliana OX=3702 GN=MNC6.3 PE=1 SV=1	F4JX83 (+2)	MNC6	27 kDa	3	4	2
145	Thioredoxin H3 OS=Arabidopsis thaliana OX=3702 GN=TRX3 PE=1 SV=1	Q42403	TRX3	13 kDa	2	3	2
146	Thioredoxin M1, chloroplastic OS=Arabidopsis thaliana OX=3702 GN=At1g03680 PE=1 SV=1	O48737	At1g03680	20 kDa	8	7	5
147	Thioredoxin-dependent peroxiredoxin OS=Arabidopsis thaliana OX=3702 GN=PRXQ PE=1 SV=1	A0A1I9LR27 (+2)	PRXQ	17 kDa	6	10	4
148	Transketolase OS=Arabidopsis thaliana OX=3702 GN=AtTKL1 PE=1 SV=1	F4JBY2 (+1)	AtTKL1	80 kDa	25	37	23
149	Translation elongation factor EF1B/ribosomal protein S6 family protein OS=Arabidopsis thaliana OX=3702 GN=eEF-1Bb1 PE=1 SV=1	A8MRC4 (+2)	eEF-1Bb1	29 kDa	2	3	2
150	Triosephosphate isomerase, chloroplastic OS=Arabidopsis thaliana OX=3702 GN=TIM PE=1 SV=1	Q9SKP6	TIM	33 kDa	6	5	4
151	Triosephosphate isomerase, cytosolic OS=Arabidopsis thaliana OX=3702 GN=CTIMC PE=1 SV=2	P48491	CTIMC	27 kDa	7	8	3
152	Tubulin alpha-2 chain OS=Arabidopsis thaliana OX=3702 GN=TUBA2 PE=2 SV=2	B9DGT7 (+2)	TUBA2	50 kDa	2	5	2
153	UTP-glucose-1-phosphate uridylyltransferase OS=Arabidopsis thaliana OX=3702 GN=UGP1 PE=1 SV=1	A0A1I9LT02 (+2)	UGP1	53 kDa	5	3	3
154	V-type proton ATPase subunit B1 OS=Arabidopsis thaliana OX=3702 GN=VHA-B1 PE=2 SV=2	P11574 (+1)	VHA-B1	54 kDa	4	4	3
